# Supplementary material for: Assessment of Polyphenols Bioaccessibility, Stability, and Antioxidant Activity of White Mugwort (Artemisia lactiflora Wall.) during Static In Vitro Gastrointestinal Digestion
Source: Foods. 2023 Feb 23;12(5):949. doi: 10.3390/foods12050949 (PMC10000887; doi:10.3390/foods12050949)
Supplement: Supplementary file 1 [file foods-12-00949-s001.zip]

Archive with 1 entries (1 files):
- foods-2183142-supplementary.pdf
